# Supplementary material for: Biocompatibility of ABS and PLA Polymers with Dental Pulp Stem Cells Enhance Their Potential Biomedical Applications
Source: Polymers (Basel). 2023 Dec 6;15(24):4629. doi: 10.3390/polym15244629 (PMC10747830; doi:10.3390/polym15244629)
Supplement: Supplementary file 1 [file polymers-15-04629-s001.zip]

Archive with 1 entries (1 files):
- polymers-2719117-supplementary.pdf
